# Supplementary material for: Functional diversity of macrozoobenthos under adverse oxygen conditions in the southern Baltic Sea
Source: Sci Rep. 2024 Apr 18;14:8946. doi: 10.1038/s41598-024-59354-3 (PMC11026434; doi:10.1038/s41598-024-59354-3)
Supplement: Supplementary file 1 — Supplementary Tables. [file 41598_2024_59354_MOESM1_ESM.xlsx]

## Sheet: Arkusz1
Supplementary material
Functional diversity of macrozoobenthos under adverse oxygen conditions in the southern Baltic Sea
Scientific Reports
Halina Kendzierska*, Urszula Janas
Department of Marine Ecology, Faculty of Oceanography and Geography, University of Gdańsk, al. Marszałka Piłsudskiego 46, PL–81–378 Gdynia, Poland
*Correspondence: halina.kendzierska@ug.edu.pl
Site	Date	Research vessel	Depth [m]	Temperature [°C]	Salinity	Oxygen [mL L-1]	Oxygen analysis	Oxygen group
BCSIII10	30.05.2009	Aranda	88	6	10.4	1.2	W	III
G57	16.04.2010	Oceanograf 2	57	5.1	8.3	4.6	W	I
G55	16.04.2010	Oceanograf 2	55	4.7	7.8	5.57	W	I
92a	05.05.2010	Oceanograf 2	40	4.1	7	8.23	W	I
U3	05.07.2010	Heinke	80	3.6	11.5	2.55	S	II
Gd99	05.07.2010	Heinke	99	5.1	12	1.18	S	III
Gd40	12.08.2010	Oceanograf 2	40	1.8	9	6.55	W	I
Gd80	12.08.2010	Oceanograf 2	81	2	12.7	3.26	W	II
U1	16.11.2010	Oceanograf 2	51	8.2	6.7	7.51	W	I
Gd30	16.11.2010	Oceanograf 2	30	8.1	6.8	8.01	W	I
Gd20	16.11.2010	Oceanograf 2	20	8.3	6.7	8.32	W	I
PB20	04.07.2011	Oceanograf 2	20	16.2	6.8	6.84	W	I
Gd73	08.08.2011	Oceanograf 2	73	5.8	10.3	4.37	W	I
U2	08.08.2011	Oceanograf 2	63	5.4	9.4	4.63	W	I
PB39	08.08.2011	Oceanograf 2	39	9	6.8	7.04	W	I
Gd67	08.08.2011	Oceanograf 2	67	9.9	9.5	2.95	W	II
GN	18.08.2011	Oceanograf 2	35	16.7	6.8	5.92	W	I
Gd87	05.10.2013	ORP Heweliusz	87	4.3	10.4	1.55	W	III
VE48	07.07.2014	Elizabeth Mann Borgese	48	4.6	8.2	6.06	S	I
VE53	07.07.2014	Elizabeth Mann Borgese	27	13	7.5	6.24	S	I
VE05	08.07.2014	Elizabeth Mann Borgese	24	12.8	7.4	4.11	S	I
VE02	08.07.2014	Elizabeth Mann Borgese	21	13.6	7.4	5.69	S	I
VE49	11.07.2014	Elizabeth Mann Borgese	25	6.2	7.6	6.05	S	I
VE38	12.07.2014	Elizabeth Mann Borgese	67	4.5	9.2	3.37	S	II
VE39	13.07.2014	Elizabeth Mann Borgese	84	5.3	11.2	2.58	S	II
VE43	13.07.2014	Elizabeth Mann Borgese	94	5.8	12.3	1.51	S	III
TF0233	14.07.2014	Elizabeth Mann Borgese	105	5.6	12.7	1.59	S	III
VE06	01.02.2015	Alkor	34	4.6	7.7	8.41	S	I
VE07	02.02.2015	Alkor	55	5.2	8.6	6.24	S	I
VE46	07.02.2015	Alkor	46	4.2	7.9	6.75	S	I
BMPL1*	12.06.2015	Baltica	107			0.66	W	III
BMPL6*	13.06.2013	Baltica	70			3.91	W	II
VE38a	04.03.2016	Elizabeth Mann Borgese	68	7.3	11.9	2.69	S	II
Gd81	04.03.2016	Elizabeth Mann Borgese	81	7.4	12.1	3.59	S	II
Table S1. Sampling date, depth and characteristics of the near-bottom water at sites; Oxygen analysis with W – Winkler titration, S – using a Seabird oxygen SBE43 sensor; * ICES Database 2023 104.
Traits	Maximum size					Body design					C content		N content			Longevity				Movement type							Environmental position					Living habit					Feeding positon				Resource capture method						Bioturbation method
Modalities	1–5 mm	5–10 mm	10–30 mm	30–50 mm	> 50 mm	Vermiform unsegmented	Vermiform segmented	Bivalved	Turbinate	Articulate	Low (< 15% dry weight)	High (> 30% dry weight)	Low (< 4% dry weight)	Middle (4–8% dry weight)	High (> 8% dry weight)	< 1 year	1–2 years	2–5 years	5–10 years	No	Swimmer	Rafter/drifter	Crawler	Byssus	Tube	Burrower	Infauna (> 5 cm)	Infauna (2–5 cm)	Infauna (< 2 cm)	Epibenthic	Bent. pelagic	Attached	Tube-dweller	Burrow dweller	Case builder	Free living	Suspension	Surface	Sub surface	Selective	Jaws	Siphon	Tentaculate	Pharynx	Radula	Cirri	No transport	Diffusive mixing	Surface deposition
Cyanophthalma obscura (Schultze, 1851)	0	0	1	0	0	1	0	0	0	0	0	1	0	0	1	1	0	0	0	0	0	0	1	0	0	0	0	0	0.666667	0.333333	0	0	0	0	0	1	0	0	1	0	0	0	0	1	0	0	1	0	0
Planaria torva (Müller OF, 1773)	0	0	1	0	0	1	0	0	0	0	0	1	0	0	1	1	0	0	0	0	0	0	1	0	0	0	0	0	0	1	0	0	0	0	0	1	0	0	0	1	0	0	0	1	0	0	1	0	0
Oligochaeta	0	0	1	0	0	0	1	0	0	0	0	1	0	0	1	1	0	0	0	0	0	0.25	0.75	0	0	0	0	0	0.666667	0.333333	0	0	0	0	0	1	0	0.25	0.75	0	0	0	0	1	0	0	0.6	0.4	0
Bylgides sarsi (Kinberg in Malmgren, 1866)	0	0	1	0	0	0	1	0	0	0	0	1	0	0	1	0	1	0	0	0	0.4	0	0.6	0	0	0	0	0	0	0.666667	0.333333	0	0	0	1	0	0	0	0	1	1	0	0	0	0	0	1	0	0
Hediste diversicolor (O.F. Müller, 1776)	0	0	0	0	1	0	1	0	0	0	0	1	0	0	1	0	1	0	0	0	0	0	0.4	0	0	0.6	0	0.666667	0.333333	0	0	0	0	1	0	0	0	0.5	0.5	0	1	0	0	0	0	0	0	0.5	0
Pygospio elegans Claparède, 1863	0	0	1	0	0	0	1	0	0	0	0	1	0	0	1	1	0	0	0	0	0	0	0	0	1	0	0	0	1	0	0	0	1	0	0	0	1	0	0	0	0	0	1	0	0	0	0	0	1
Streblospio shrubsolii (Buchanan, 1890)	0	0	1	0	0	0	1	0	0	0	0	1	0	0	1	1	0	0	0	0	0	0	0	0	1	0	0	0	1	0	0	0	1	0	0	0	1	0	0	0	0	0	1	0	0	0	0	0	0.5
Marenzelleria spp.	0	0	0	0	1	0	1	0	0	0	0	1	0	0	1	0	0	1	0	0	0	0	0	0	0	1	0.5	0.333333	0.166667	0	0	0	0	1	0	0	0	0	1	0	0	0	1	0	0	0	0	0	0
Fabricia stellaris (Müller, 1774)	1	0	0	0	0	0	1	0	0	0	0	1	0	0	1	1	0	0	0	0	0	0	0	0	1	0	0	0	0.333333	0.666667	0	0	1	0	0	0	1	0	0	0	0	0	1	0	0	0	1	0	0
Manayunkia aestuarina (Bourne, 1883)	0	1	0	0	0	0	1	0	0	0	0	1	0	0	1	1	0	0	0	0	0	0	0	0	1	0	0	0	1	0	0	0	1	0	0	0	1	0	0	0	0	0	1	0	0	0	1	0	0
Hydrobiinae	1	0	0	0	0	0	0	0	1	0	1	0	1	0	0	0	1	0	0	0	0	0.25	0.75	0	0	0	0	0	0	1	0	0	0	0	0	1	0	1	0	0	0	0	0	0	1	0	1	0	0
Potamopyrgus antipodarum (J. E. Gray, 1843)	0	1	0	0	0	0	0	0	1	0	1	0	1	0	0	0	1	0	0	0	0	0.25	0.75	0	0	0	0	0	0	1	0	0	0	0	0	1	0	1	0	0	0	0	0	0	1	0	1	0	0
Mytilus trossulus A. Gould, 1850	0	0	0	1	0	0	0	1	0	0	1	0	1	0	0	0	0	0	1	0	0	0	0	1	0	0	0	0	0	1	0	1	0	0	0	0	1	0	0	0	0	1	0	0	0	0	0.75	0	0.25
Cerastoderma glaucum (Bruguière, 1789)	0	0	0	1	0	0	0	1	0	0	1	0	1	0	0	0	0	1	0	0	0	0	0.25	0	0	0.75	0	0	1	0	0	0	0	1	0	0	1	0	0	0	0	1	0	0	0	0	0	0.25	0.75
Macoma balthica (Linnaeus, 1758)	0	0	1	0	0	0	0	1	0	0	1	0	1	0	0	0	0	0	1	0	0	0	0	0	0	1	0	0.75	0.25	0	0	0	0	1	0	0	0.5	0.5	0	0	0	1	0	0	0	0	0	0.4	0.4
Mya arenaria Linnaeus, 1758	0	0	0	0	1	0	0	1	0	0	1	0	1	0	0	0	0	0	1	0	0	0	0	0	0	1	0.6	0.4	0	0	0	0	0	1	0	0	0.5	0.5	0	0	0	1	0	0	0	0	0	0.25	0.5
Amphibalanus improvisus (Darwin, 1854)	0	0	1	0	0	0	0	0.333333	0	0.666667	1	0	1	0	0	0	1	0	0	1	0	0	0	0	0	0	0	0	0	1	0	1	0	0	0	0	1	0	0	0	0	0	0	0	0	1	0	0	1
Diastylis rathkei (Krøyer, 1841)	0	0	1	0	0	0	0	0	0	1	0	1	0	1	0	1	0	0	0	0	0	0	1	0	0	0	0	0	1	0	0	0	0	0	0	1	0	0.5	0.5	0	1	0	0	0	0	0	0	1	0
Cyathura carinata (Krøyer, 1847)	0	1	0	0	0	0	0	0	0	1	0	1	0	1	0	0	1	0	0	0	0.2	0	0.2	0	0.6	0	0	0.5	0.5	0	0	0	1	0	0	0	0	1	0	0	1	0	0	0	0	0	0	1	0
Idotea sp.	0	0	1	0	0	0	0	0	0	1	0	1	1	0	0	0	1	0	0	0	0.4	0.2	0.4	0	0	0	0	0	0	0.666667	0.333333	0	0	0	0	1	0	0	0	1	1	0	0	0	0	0	1	0	0
Jaera spp.	1	0	0	0	0	0	0	0	0	1	0	1	0	1	0	0	1	0	0	0	0	0.666667	0.333333	0	0	0	0	0	0	1	0	0	0	0	0	1	0	0	0.75	0.25	1	0	0	0	0	0	1	0	0
Saduria entomon (Linnaeus, 1758)	0	0	0	0	1	0	0	0	0	1	0	1	0	1	0	0	0	1	0	0	0.2	0	0.4	0	0	0.4	0	0	0.666667	0.333333	0	0	0	0	0	1	0	0.333333	0.333333	0.333333	1	0	0	0	0	0	0	1	0
Gammarus zaddachi Sexton, 1912	0	0	1	0	0	0	0	0	0	1	0	1	0	1	0	1	0	0	0	0	0.333333	0.166667	0.5	0	0	0	0	0	0	1	0	0	0	0	0	1	0	0	0	1	1	0	0	0	0	0	1	0	0
Gammarus salinus Spooner, 1947	0	0	1	0	0	0	0	0	0	1	0	1	0	1	0	1	0	0	0	0	0.333333	0.166667	0.5	0	0	0	0	0	0	1	0	0	0	0	0	1	0	0	0	1	1	0	0	0	0	0	1	0	0
Gammarus tigrinus Sexton, 1939	0	1	0	0	0	0	0	0	0	1	0	1	0	1	0	1	0	0	0	0	0.285714	0.285714	0.428571	0	0	0	0	0	0	1	0	0	0	0	0	1	0	0	0	1	1	0	0	0	0	0	0.75	0.25	0
Bathyporeia pilosa Lindström, 1855	0	1	0	0	0	0	0	0	0	1	0	1	0	1	0	1	0	0	0	0	0	0	1	0	0	0	0	0	0.666667	0.333333	0	0	0	0	0	1	0	1	0	0	1	0	0	0	0	0	0	1	0
Monoporeia affinis (Lindström, 1855)	0	1	0	0	0	0	0	0	0	1	0	1	0	1	0	0	1	0	0	0	0.285714	0	0.285714	0	0	0.428571	0	0	1	0	0	0	0	1	0	0	0	1	0	0	1	0	0	0	0	0	0	1	0
Pontoporeia femorata Krøyer, 1842	0	0	1	0	0	0	0	0	0	1	0	1	0	1	0	0	1	0	0	0	0.166667	0	0.333333	0	0	0.5	0	0	1	0	0	0	0	1	0	0	0	1	0	0	1	0	0	0	0	0	0	1	0
Corophium multisetosum Stock, 1952	0	1	0	0	0	0	0	0	0	1	0	1	0	1	0	0	1	0	0	0	0.2	0	0.2	0	0	0.6	0	0	1	0	0	0	1	0	0	0	0	1	0	0	1	0	0	0	0	0	0	1	0
Corophium volutator (Pallas, 1766)	0	0	1	0	0	0	0	0	0	1	0	1	0	1	0	0	1	0	0	0	0	0	0.25	0	0	0.75	0	0	1	0	0	0	1	0	0	0	0	1	0	0	1	0	0	0	0	0	0	1	0
Leptocheirus pilosus Zaddach, 1844	0	1	0	0	0	0	0	0	0	1	0	1	0	1	0	1	0	0	0	0	0	0.25	0.75	0	0	0	0	0	0	1	0	0	1	0	0	0	1	0	0	0	1	0	0	0	0	0	1	0	0
Mysis mixta Liljeborg, 1853	0	0	1	0	0	0	0	0	0	1	0	1	0	0	1	1	0	0	0	0	0.666667	0	0.333333	0	0	0	0	0	0	0.666667	0.333333	0	0	0	0	1	0	0	0	1	1	0	0	0	0	0	0.666667	0.333333	0
Chironomidae	0	0	1	0	0	0	1	0	0	0	0	1	0	0	1	1	0	0	0	0	0	0	0.333333	0	0	0.666667	0	0	0.666667	0.333333	0	0	0.333333	0.666667	0	0	0	0.5	0.5	0	1	0	0	0	0	0	0	0.666667	0.333333
Halicryptus spinulosus von Siebold, 1849	0	0	1	0	0	1	0	0	0	0	0	1	0	0	1	0	0	1	0	0	0	0	0	0	0	1	0.5	0.333333	0.166667	0	0	0	0	1	0	0	0	0	1	0	0	0	0	1	0	0	0	0.75	0
Table S2. The species (taxa)-by-trait matrix with their fuzzy coding, used in Biological Trait Analysis and Functional diversity index 48,107–109.
[truncated: 17 more columns]
